# Supplementary material for: Development of a predictive model of hospitalization in primary care patients with heart failure
Source: PLoS One. 2019 Aug 16;14(8):e0221434. doi: 10.1371/journal.pone.0221434 (PMC6697326; doi:10.1371/journal.pone.0221434)
Supplement: S1 File — (ZIP) [file pone.0221434.s001.zip]

Archive with 1 entries (1 files):
- Data-baseCHIC.xlsx
