# Supplementary material for: Development of a predictive model of hospitalization in primary care patients with heart failure
Source: PLoS One. 2019 Aug 16;14(8):e0221434. doi: 10.1371/journal.pone.0221434 (PMC6697326; doi:10.1371/journal.pone.0221434)
Supplement: S1 File — (ZIP) [file pone.0221434.s001.zip › Data-baseCHIC.xlsx]

## Sheet: b20190722base
ID_ESTUDIO	Tot_edc_cronic	T_EVOLUCION_IC	NYHA	EDAD	SEXO	VIVE_SOLO	NIVEL_EDUCA	OCUPACION	SITUACION_LABORAL	PESO	TALLA	TAS	TAD	EPOC	HIPER_ARTERIAL	DIABETES	CAR_ISQ	FIBRILACION	ACV	ECOCARDIO	FEVI	IECA	ARA2	IECA_ARA2	BBLOQ	DIURETICO	CALCIO	DIGOXINA	MLHFQ_Fisica	MLHFQ_Emocional	MLHFQ_Total	CIF_CyC_Cat2	CIF_Mov_Ent_Cat2	CIF_Cuid_Pers_Cat2	CIF_Rel_Otros_Cat2	CIF_AVD_Cat2	CIF_Part_Soc_Cat2	CIF_WHODAS_Cat2	NIVEL_EDUCA_CAT	NYHA_Cat2	Sit_Laboral_Cat	HOSP_PREV	HOSP_12M
1	7	6.60096	2	75	0	0	3	2	6	92	163	110	80	1	1	0	1	1	0	1	55	0	1	1	1	1	1	1	29	9	36	1	1	2	2	1	2	1	1	1	2	1	1
2	10	0.131417	2	85	0	0	2	7	6	61	170	135	65	1	1	0	1	0	1	0	NA	1	0	1	0	0	0	0	11	10	26	1	1	1	1	1	1	1	1	1	2	1	1
3	6	1.85626	2	42	1	0	3	7	6	70	165	120	70	0	0	0	0	0	0	1	42	0	0	0	1	1	0	0	26	18	55	1	1	1	1	1	2	1	1	1	2	0	0
4	9	0	1	74	1	0	1	8	1	96	152	130	70	0	0	1	0	0	1	1	55	0	0	0	0	1	0	0	20	1	18	1	2	1	1	1	1	1	1	1	1	1	0
5	13	15.5674	2	66	1	1	4	8	1	69	161	110	70	0	0	0	1	1	1	1	70	0	0	0	0	1	1	1	7	3	8	1	1	1	1	1	1	1	2	1	1	1	0
6	8	10.9733	2	61	1	0	3	8	2	96	170	130	80	0	1	1	1	0	1	1	45	0	1	1	1	0	0	0	26	10	39	2	2	1	1	2	2	2	1	1	3	1	0
7	4	24.0575	2	84	0	0	3	5	6	82	166	132	80	1	1	0	0	1	0	1	54	0	1	1	0	1	1	1	31	6	41	1	1	1	1	2	2	1	1	1	2	0	1
8	8	0	2	85	1	0	2	8	1	79	143	110	70	0	1	0	0	0	0	0	NA	0	1	1	0	1	0	0	17	9	25	2	2	2	1	2	2	2	1	1	1	0	0
9	5	5.2512	2	85	1	0	2	8	1	70	145	160	85	0	1	0	0	1	0	1	66	1	0	1	1	1	0	0	28	12	49	2	2	2	2	2	2	2	1	1	1	0	1
10	11	2.78987	2	67	1	1	4	8	1	86	153	130	85	0	1	1	0	1	0	1	60	1	0	1	1	1	0	0	9	5	16	1	1	1	1	1	1	1	2	1	1	0	1
11	8	6.98973	2	64	0	0	3	3	1	92	165	120	70	1	1	1	1	1	0	1	70	1	0	1	1	1	0	0	14	3	19	1	1	1	1	1	1	1	1	1	1	0	1
12	11	0.569473	3	75	0	0	3	7	6	50	151	110	72	0	0	0	0	1	0	1	67	0	0	0	1	1	0	0	19	7	26	1	1	1	1	1	1	1	1	2	2	0	0
14	10	4.46817	2	87	1	1	3	8	6	57	148	140	80	0	1	1	0	1	1	1	66	1	0	1	1	1	1	1	18	10	31	2	1	1	2	2	2	1	1	1	2	0	1
15	6	0.84052	2	74	0	1	4	5	6	72	168	115	80	0	0	0	1	1	0	1	39	0	0	0	0	1	0	0	13	15	37	1	2	1	1	2	1	1	2	1	2	0	0
16	7	14.59	2	81	1	0	3	7	6	64	154	140	70	0	1	1	0	1	0	1	64	1	0	1	0	1	0	0	0	0	1	1	1	1	1	1	1	1	1	1	2	0	1
17	6	1.53593	2	59	1	0	3	7	1	65	152	110	70	0	0	0	0	1	1	1	35	0	0	0	1	1	0	0	6	6	12	2	2	2	1	2	2	2	1	1	1	0	0
18	4	2.25873	2	82	0	1	2	7	6	56	160	122	73	0	1	0	1	1	0	1	18	0	1	1	1	1	0	0	27	7	43	1	1	1	1	1	1	1	1	1	2	1	1
19	6	3.55921	2	82	1	0	3	3	1	67	146	120	78	0	1	1	1	0	0	1	52	0	0	0	1	1	0	0	15	8	28	1	2	1	1	2	2	2	1	1	1	0	0
20	9	2.16016	2	82	0	0	2	6	6	85	167	118	68	0	1	1	0	1	0	1	63	0	1	1	0	1	1	1	0	0	0	1	1	1	1	1	1	1	1	1	2	0	0
21	5	0.361396	2	84	1	0	2	8	1	58	143	110	60	0	1	0	0	1	0	1	59	0	1	1	1	1	0	0	12	0	11	1	2	1	1	1	1	1	1	1	1	1	0
22	10	0.402464	2	72	0	0	4	5	6	100	173	120	68	1	1	0	0	1	0	1	72	0	1	1	0	1	1	1	7	3	16	1	2	1	1	1	2	1	2	1	2	0	0
23	5	3.8412	2	72	1	1	3	8	6	89	146	130	75	0	0	1	0	0	0	1	73	1	0	1	1	1	0	0	21	11	36	2	2	1	2	2	2	2	1	1	2	0	0
24	10	6.36824	3	74	0	0	3	8	6	103	155	110	60	1	1	1	1	0	0	1	74	0	1	1	1	1	1	1	28	13	40	1	2	2	1	2	1	1	1	2	2	0	0
25	7	2.28884	4	78	0	0	3	6	6	78	170	120	50	0	1	1	0	1	1	1	60	0	0	0	0	1	1	1	21	19	43	2	2	2	1	2	2	2	1	2	2	1	1
26	11	13.8782	2	77	1	0	2	8	6	71	160	120	60	0	0	1	0	1	0	1	59	0	0	0	0	1	0	0	10	3	14	1	1	1	1	1	1	1	1	1	2	1	1
27	7	8.37509	2	77	1	1	3	8	6	105	152	150	70	1	1	1	0	0	0	1	79	0	1	1	0	1	1	1	26	15	45	2	2	1	1	2	1	2	1	1	2	0	1
28	7	4.9692	3	88	1	0	2	8	1	48	154	125	50	0	1	1	0	1	0	1	59	0	0	0	0	1	1	1	23	11	31	2	2	2	2	2	1	2	1	2	1	1	1
29	7	0.0903491	2	70	1	0	2	7	1	73	155	140	70	0	1	1	0	1	0	1	53	0	1	1	1	1	1	1	4	0	4	1	1	1	1	1	1	1	1	1	1	1	0
30	11	3.27995	2	74	1	1	3	8	6	86	152	120	80	1	1	0	0	1	0	1	72	0	1	1	0	0	0	0	24	16	49	2	2	2	2	2	2	2	1	1	2	0	1
31	9	12.4025	2	84	1	1	2	8	6	88	155	135	85	0	0	1	0	0	0	1	71	0	0	0	0	1	0	0	6	0	6	1	2	1	1	1	1	1	1	1	2	0	0
33	2	3.84942	2	65	0	0	3	5	6	94	170	130	85	0	1	1	0	0	0	1	34	1	0	1	1	1	1	1	1	1	5	1	1	1	1	1	1	1	1	1	2	0	0
34	6	0.279261	3	81	1	0	3	8	1	70	140	135	80	0	1	0	0	0	0	1	67	0	0	0	0	1	0	0	28	16	35	1	2	1	1	2	2	1	1	2	1	1	1
35	10	0.555784	1	73	0	0	3	7	6	81	165	120	70	0	1	0	0	1	0	1	59	0	1	1	0	1	0	0	7	1	7	1	1	1	1	1	1	1	1	1	2	1	0
36	11	0.142368	3	79	1	0	3	7	1	63	150	110	60	0	1	1	0	1	1	1	63	1	0	1	1	1	0	0	15	2	13	1	1	1	1	1	1	1	1	2	1	0	0
37	7	9.48392	2	73	0	0	3	5	6	100	160	140	85	0	1	0	1	1	0	1	61	1	0	1	1	0	0	0	12	0	18	1	1	1	1	1	1	1	1	1	2	0	0
38	9	1.26489	2	86	1	0	3	7	1	60	144	110	60	0	1	0	0	1	0	1	61	0	0	0	1	1	0	0	33	24	59	2	2	2	2	2	1	2	1	1	1	0	0
39	8	4.26831	1	82	0	0	2	5	6	75	163	130	70	0	1	0	0	0	1	0	NA	1	0	1	0	1	0	0	0	0	0	1	1	1	1	1	1	1	1	1	2	0	0
40	11	12.0137	3	79	1	0	2	7	1	81	154	128	60	0	1	0	1	0	0	1	52	0	1	1	1	1	0	0	21	4	21	1	1	1	1	1	1	1	1	2	1	0	0
41	7	1.55236	2	75	1	0	3	7	1	92	254	120	80	0	1	0	0	0	0	1	83	1	0	1	1	1	0	0	32	15	35	1	2	1	1	2	1	1	1	1	1	0	0
42	11	0	2	74	0	0	3	8	6	88	157	115	72	0	0	1	1	1	0	1	45	0	0	0	1	1	1	1	11	3	18	1	1	1	1	1	1	1	1	1	2	0	0
43	18	8.26283	2	78	1	1	2	3	1	64	149	110	60	0	1	1	0	0	0	1	71	1	0	1	0	1	0	0	38	14	51	2	2	1	1	2	2	2	1	1	1	0	0
44	6	0.613279	2	58	1	0	4	3	2	66	161	120	80	0	0	0	0	0	0	1	36	1	0	1	1	1	0	0	19	13	40	2	2	1	2	2	2	2	2	1	3	1	0
45	6	14.1711	2	70	0	0	3	8	6	93	172	120	80	0	1	1	0	1	0	1	52	1	0	1	1	0	0	0	9	2	20	1	1	1	1	1	1	1	1	1	2	0	0
46	9	1.93566	3	67	1	0	3	7	1	85	158	120	65	0	1	1	0	1	0	0	NA	0	1	1	0	1	1	1	26	11	39	1	1	1	1	2	1	1	1	2	1	0	0
47	9	11.9617	2	40	0	0	3	8	4	135	178	100	60	1	0	1	0	1	0	1	43	1	0	1	1	1	0	0	8	14	33	1	1	1	1	1	1	1	1	1	3	0	0
48	7	1.96851	2	91	0	1	3	5	6	88	187	120	70	0	1	1	0	0	0	1	34	1	0	1	0	1	0	0	6	3	6	1	1	1	1	2	1	1	1	1	2	1	0
49	10	2.16838	2	77	1	0	3	7	1	55	153	120	78	0	0	0	0	1	0	1	54	0	0	0	0	1	0	0	9	7	20	1	1	1	1	1	1	1	1	1	1	0	0
50	7	6.08624	3	82	1	1	2	7	1	100	154	130	70	0	1	1	0	1	0	1	68	0	0	0	1	1	0	0	29	1	33	1	2	1	2	2	2	2	1	2	1	1	1
51	11	6.29158	2	70	1	0	3	8	6	100	159	125	60	0	1	1	0	1	0	1	64	0	0	0	1	1	0	0	23	13	44	1	2	1	1	2	1	1	1	1	2	1	1
52	12	7.28268	3	70	0	0	3	7	6	91	167	110	70	0	1	1	1	0	0	1	62	0	1	1	1	1	1	1	34	16	60	1	2	1	1	1	1	1	1	2	2	1	1
53	5	2.2423	2	81	1	0	2	7	1	88	164	130	80	0	1	1	0	1	0	1	59	0	1	1	0	1	1	1	22	4	20	1	2	1	1	1	1	1	1	1	1	0	0
54	13	1.26489	2	69	0	0	4	3	6	106	171	135	70	1	1	0	0	0	0	1	69	1	0	1	0	0	0	0	24	8	32	1	1	1	1	1	1	1	2	1	2	1	1
55	10	9.92745	2	86	0	1	4	4	6	83	176	150	70	0	0	0	0	1	0	1	77	0	0	0	1	1	0	0	21	4	24	1	2	1	1	1	1	1	2	1	2	0	0
56	8	8.91444	2	75	0	0	4	6	6	67	165	120	70	0	1	0	0	1	0	1	57	0	0	0	1	1	0	0	29	11	37	1	1	1	1	1	1	1	2	1	2	1	0
57	11	11.8275	2	78	1	0	1	8	1	90	155	120	70	0	1	0	1	1	0	1	66	0	1	1	1	1	0	0	19	11	33	1	2	2	2	2	2	2	1	1	1	0	0
58	7	0	2	78	1	0	2	8	1	56	150	120	70	0	0	0	0	1	0	1	56	0	0	0	1	0	1	1	28	0	29	1	2	1	1	1	1	1	1	1	1	1	0
59	8	1.59343	2	81	1	1	1	8	1	72	155	128	78	0	1	0	0	1	0	1	65	0	1	1	1	1	1	1	28	12	47	1	1	1	1	2	1	1	1	1	1	0	0
60	7	2.60643	2	72	0	0	2	8	6	85	156	120	70	0	1	0	1	0	1	1	41	0	1	1	1	1	0	0	23	0	17	1	2	1	1	1	1	1	1	1	2	0	0
61	8	3.79192	2	68	0	0	3	5	6	87	170	100	60	0	1	1	1	0	1	1	69	1	0	1	1	0	0	0	0	0	0	1	1	1	1	1	1	1	1	1	2	0	1
62	12	7.30732	2	78	1	0	2	8	1	55	144	135	70	0	1	0	0	1	0	1	58	0	1	1	0	1	0	0	17	0	19	1	1	1	1	2	1	1	1	1	1	0	1
63	8	2.67488	2	71	1	0	3	8	6	86	160	120	60	0	0	0	0	0	0	1	60	0	0	0	1	1	0	0	11	0	15	1	1	1	1	1	1	1	1	1	2	0	0
64	3	3.41136	2	77	0	1	2	7	6	87	157	124	60	0	1	1	0	1	0	1	51	0	0	0	0	1	0	0	9	3	13	1	1	1	1	2	1	1	1	1	2	0	0
65	8	1.05955	2	66	1	0	3	7	6	76	156	100	60	0	1	1	1	1	0	1	41	0	1	1	1	1	0	0	10	5	21	1	1	1	1	1	1	1	1	1	2	0	0
66	11	5.63723	2	63	1	0	3	8	1	88	150	135	86	0	1	1	0	0	0	1	57	1	0	1	1	0	0	0	17	2	18	1	1	1	1	1	1	1	1	1	1	0	0
67	6	0.334018	2	87	1	0	1	8	1	76	145	130	72	0	1	0	0	0	0	1	70	0	1	1	0	1	0	0	2	0	7	1	1	1	1	1	1	1	1	1	1	1	0
68	10	5.79877	2	77	1	0	3	8	1	60	158	130	90	0	0	0	0	1	0	1	44	0	0	0	1	0	0	0	5	6	19	1	1	1	1	1	1	1	1	1	1	0	0
69	12	11.1923	2	64	1	0	3	7	6	75	160	130	80	0	1	1	0	1	1	1	51	1	0	1	1	1	0	0	16	0	18	1	1	1	1	1	1	1	1	1	2	0	0
70	9	1.19097	2	90	1	1	1	8	6	77	160	120	75	1	1	1	0	0	0	0	NA	0	1	1	0	1	0	0	7	3	11	1	1	1	1	1	1	1	1	1	2	0	0
71	8	3.7974	2	61	1	0	4	7	1	53	162	125	75	0	1	1	1	0	0	1	51	0	0	0	1	0	1	1	16	9	29	1	1	1	1	1	1	1	2	1	1	0	0
72	7	3.47433	2	77	1	0	2	7	6	65	143	120	60	0	1	1	0	1	0	1	60	1	0	1	1	1	0	0	22	2	31	1	2	1	2	2	1	1	1	1	2	0	0
73	10	1.61259	2	69	0	0	2	7	6	81	159	135	79	0	1	0	1	1	0	1	42	0	0	0	1	1	0	0	4	0	6	2	2	1	2	2	1	2	1	1	2	1	0
74	9	13.0787	2	67	0	1	3	8	6	100	150	135	85	0	1	0	0	1	0	0	NA	1	0	1	1	0	0	0	9	0	9	1	1	1	1	1	1	1	1	1	2	1	0
76	7	0.073922	3	81	0	1	3	7	6	102	170	143	84	0	1	0	0	1	1	0	NA	1	0	1	0	1	0	0	3	3	11	1	2	1	1	2	1	1	1	2	2	0	1
77	7	4.02464	2	68	1	0	3	8	6	85	152	126	85	1	0	1	0	0	0	1	65	0	0	0	1	0	0	0	14	4	19	1	2	1	1	2	1	1	1	1	2	0	0
78	11	0.618754	3	75	0	0	2	8	6	97	153	140	72	1	1	0	1	0	0	0	NA	0	0	0	0	1	1	1	17	6	22	1	2	2	1	2	2	2	1	2	2	1	1
79	9	1.83984	2	66	0	0	4	5	6	83	166	90	60	0	1	1	1	1	0	1	42	0	1	1	1	1	0	0	7	3	12	1	1	1	1	1	1	1	2	1	2	0	0
80	5	5.18275	2	79	0	1	3	8	6	65	161	120	60	0	0	0	0	1	0	1	53	0	1	1	1	1	0	0	7	1	7	1	1	1	1	1	1	1	1	1	2	0	0
81	10	7.28816	2	77	1	0	2	8	6	75	173	120	70	0	1	0	0	1	0	0	NA	0	0	0	1	1	0	0	25	1	21	1	2	1	1	2	1	1	1	1	2	0	1
82	10	5.18001	2	76	1	0	3	8	6	97	161	130	70	0	1	0	0	1	1	1	68	0	1	1	0	1	1	1	32	12	35	1	2	1	1	1	1	1	1	1	2	0	0
83	4	0.284736	1	69	0	0	4	5	6	66	167	110	70	0	1	0	0	0	0	1	71	1	0	1	0	1	0	0	12	3	18	1	1	1	1	1	1	1	2	1	2	0	1
84	12	2.04517	2	67	1	0	3	8	1	88	152	163	85	0	1	0	0	0	0	0	NA	0	1	1	1	1	0	0	34	21	59	1	2	2	1	2	2	2	1	1	1	0	0
85	11	10.7351	2	71	1	0	3	8	6	115	166	135	90	0	1	0	0	1	0	1	56	0	1	1	1	1	1	1	5	0	6	1	1	1	1	1	1	1	1	1	2	0	0
86	14	2.07803	2	72	1	0	3	8	6	73	155	105	55	0	1	0	0	0	0	1	46	1	0	1	1	1	0	0	8	0	7	1	1	1	1	1	1	1	1	1	2	0	0
87	9	7.67693	2	72	0	0	3	8	6	68	160	120	70	0	1	0	1	0	0	1	53	1	0	1	1	0	0	0	0	0	0	1	1	1	1	1	1	1	1	1	2	0	0
88	7	0	2	73	1	0	1	7	6	81	153	160	60	0	1	1	0	0	0	1	62	0	0	0	1	1	1	1	17	1	14	1	2	1	1	2	1	1	1	1	2	1	0
90	5	6.89938	2	74	1	0	2	8	6	72	154	140	90	0	1	1	0	0	0	0	NA	1	0	1	1	0	0	0	0	0	0	1	1	1	1	1	1	1	1	1	2	0	0
92	6	3.5729	2	81	0	0	3	8	6	57	164	130	70	1	1	0	0	0	0	1	40	1	0	1	1	1	0	0	5	0	4	1	1	1	1	1	1	1	1	1	2	0	1
93	7	0	2	66	1	0	3	7	6	56	160	140	80	1	1	0	1	1	1	1	52	1	0	1	0	1	1	1	31	19	59	1	2	1	1	2	2	1	1	1	2	0	0
94	6	0.930869	3	92	1	0	2	7	1	47	147	110	60	0	1	0	0	1	0	1	81	0	1	1	1	1	0	0	27	11	42	1	2	2	1	2	2	1	1	2	1	0	1
95	6	2.86105	2	43	0	0	4	8	6	87	168	85	60	0	0	1	1	0	0	1	20	1	0	1	1	1	0	0	21	10	43	1	1	1	1	1	1	1	2	1	2	1	0
96	7	1.20465	1	86	0	0	1	7	6	92	159	150	70	0	1	0	0	0	0	1	50	1	0	1	0	0	0	0	0	5	6	1	1	1	1	1	1	1	1	1	2	0	0
97	8	1.42094	3	74	1	0	3	6	1	58	150	110	79	0	0	0	0	0	0	1	44	1	0	1	0	1	0	0	30	23	60	2	2	2	2	2	2	2	1	2	1	0	1
98	7	6.67762	2	75	1	0	3	6	6	57	156	100	60	0	1	1	0	1	0	1	51	1	0	1	1	1	0	0	18	12	23	1	1	1	1	1	1	1	1	1	2	0	1
99	8	12.9172	2	58	1	1	4	3	6	82	170	110	80	0	0	1	0	1	1	1	66	0	0	0	1	1	0	0	32	17	58	1	2	1	1	2	2	1	2	1	2	1	1
100	5	11.373	3	87	1	0	2	7	6	48	147	144	67	0	1	1	0	1	0	0	NA	1	0	1	0	1	0	0	22	0	26	2	2	1	1	2	2	2	1	2	2	1	1
101	10	21.4209	2	86	1	1	2	7	1	85	155	120	65	0	1	0	0	1	0	1	69	0	0	0	0	1	0	0	25	0	20	1	2	1	1	1	2	1	1	1	1	1	0
102	8	7.83299	2	90	1	0	2	6	6	54	157	154	75	0	1	1	1	1	0	1	65	0	0	0	1	1	0	0	22	5	27	1	2	1	1	1	1	1	1	1	2	1	0
103	5	0.711841	2	83	0	0	3	7	6	96	171	151	80	0	1	1	1	0	0	1	47	0	1	1	0	0	0	0	19	1	16	1	1	1	1	1	1	1	1	1	2	1	0
104	13	7.14579	2	75	0	0	2	7	6	68	157	110	70	1	0	0	0	0	0	1	56	1	0	1	0	0	0	0	0	0	0	1	1	1	1	1	1	1	1	1	2	0	0
105	8	6.74333	2	83	1	0	2	8	1	50	142	100	60	0	0	0	0	1	1	1	63	0	0	0	0	1	1	1	28	21	61	1	2	1	1	2	2	1	1	1	1	1	0
106	7	4.68172	2	78	1	0	2	7	6	66	152	120	62	0	1	0	0	1	0	1	61	0	1	1	0	1	1	1	11	0	9	1	1	1	1	1	1	1	1	1	2	0	0
107	4	2.08077	2	71	0	0	3	7	6	123	170	124	71	0	1	1	0	0	0	1	45	1	0	1	0	1	0	0	2	0	4	1	1	1	1	1	1	1	1	1	2	0	0
108	4	6.81999	2	70	0	0	1	8	6	95	160	142	80	0	1	0	0	0	0	1	63	1	0	1	0	0	0	0	14	2	14	1	1	1	1	1	1	1	1	1	2	0	0
109	4	1.05681	2	86	1	0	3	8	1	59	154	137	70	0	1	1	0	1	0	1	59	1	0	1	0	1	1	1	14	2	14	1	1	1	1	2	1	1	1	1	1	1	0
110	10	1.9822	3	70	1	1	3	8	1	74	151	150	80	0	1	1	0	0	0	1	70	0	1	1	1	1	0	0	27	7	39	1	2	1	1	2	1	1	1	2	1	0	0
111	6	4.05476	3	66	0	0	3	5	6	84	166	137	83	1	0	0	1	0	0	1	59	1	0	1	1	1	0	0	5	0	5	1	1	1	1	1	1	1	1	2	2	0	0
112	8	0.774812	1	75	1	0	3	7	1	61	163	140	60	0	1	0	0	1	0	1	58	1	0	1	1	0	1	1	21	11	31	1	1	1	1	1	1	1	1	1	1	0	1
113	8	3.78097	2	82	0	0	2	7	6	65	160	90	60	0	1	0	1	1	0	1	31	0	0	0	1	1	0	0	4	2	14	1	NA	1	1	2	1	1	1	1	2	1	1
114	6	4.83778	2	81	1	1	1	7	1	68	157	117	62	0	1	0	0	1	0	1	40	0	0	0	1	1	0	0	9	10	26	1	1	1	1	2	1	1	1	1	1	0	1
115	6	4.6078	3	85	0	1	3	5	6	89	185	135	60	0	1	1	1	1	0	1	41	1	0	1	1	1	0	0	19	0	12	1	2	1	1	2	1	1	1	2	2	1	0
116	8	0.0136893	3	85	1	0	2	7	1	67	153	150	70	0	1	1	1	0	1	1	73	0	0	0	0	1	1	1	28	12	52	1	2	1	1	2	2	1	1	2	1	0	1
117	5	20.9528	2	70	0	0	3	5	6	91	159	117	66	1	0	0	1	1	0	1	52	0	1	1	1	1	0	0	14	2	25	1	1	1	1	1	1	1	1	1	2	0	0
118	7	12.7611	3	80	1	0	1	8	1	103	162	150	70	0	1	1	0	1	0	1	52	1	0	1	0	1	1	1	32	15	46	1	2	2	1	2	2	2	1	2	1	0	1
119	7	1.69747	2	85	1	0	2	7	6	68	153	88	68	0	1	1	0	0	1	1	74	0	0	0	1	1	0	0	0	0	2	1	1	1	1	1	1	1	1	1	2	0	0
120	13	5.38809	2	71	1	1	4	6	1	47	153	120	50	0	0	0	0	1	1	1	55	0	0	0	0	1	0	0	19	10	29	1	1	1	1	2	2	1	2	1	1	0	1
121	8	0.0219028	2	68	1	1	3	3	1	64	143	120	80	0	0	0	0	0	0	1	36	0	1	1	0	1	0	0	13	1	12	1	1	1	1	1	1	1	1	1	1	1	0
125	7	5.64545	2	83	1	1	3	7	6	63	155	140	68	0	1	0	0	1	0	1	63	1	0	1	0	1	1	1	28	18	46	1	1	1	1	2	2	1	1	1	2	0	0
126	6	1.2731	2	80	1	1	2	8	1	75	149	106	54	0	1	0	0	1	0	1	64	0	1	1	1	1	0	0	35	12	58	1	2	2	1	2	2	1	1	1	1	0	0
128	5	0.457221	2	74	1	1	3	8	1	75	162	125	65	0	1	0	0	0	0	1	62	1	0	1	1	0	0	0	25	3	20	1	2	1	1	2	2	1	1	1	1	1	0
129	10	0.188912	2	82	0	0	4	4	6	84	165	125	70	0	1	0	0	0	0	1	69	0	1	1	0	1	1	1	11	6	25	1	1	1	1	1	1	1	2	1	2	0	0
130	9	5.59069	2	67	1	0	3	8	1	61	161	120	70	0	1	0	0	0	0	1	46	0	1	1	0	1	1	1	16	10	38	1	1	1	1	2	1	1	1	1	1	1	0
131	7	5.67009	2	68	0	0	3	5	6	114	167	120	70	0	1	0	1	0	0	1	57	0	0	0	0	0	1	1	9	11	31	1	1	1	1	1	1	1	1	1	2	0	0
132	4	1.92471	2	73	0	0	3	6	6	58	150	118	71	0	0	0	1	0	0	1	22	0	1	1	1	1	0	0	10	0	8	1	1	1	1	1	1	1	1	1	2	0	0
133	3	2.41752	2	78	0	0	3	6	6	77	160	134	64	0	1	1	0	0	1	1	55	1	0	1	0	1	0	0	23	15	45	2	2	2	1	2	2	2	1	1	2	0	1
134	3	3.82478	2	86	1	0	1	8	1	74	153	110	59	0	1	0	0	0	0	1	66	0	0	0	1	1	0	0	29	23	45	1	2	2	1	2	2	2	1	1	1	0	1
135	8	11.9179	2	75	0	0	2	5	6	96	174	160	80	0	1	0	0	1	0	1	65	0	1	1	0	1	1	1	16	9	23	1	1	1	1	1	1	1	1	1	2	0	0
136	9	3.58658	3	87	1	0	1	7	6	70	160	100	50	0	1	0	0	1	0	1	50	0	0	0	1	1	0	0	35	17	53	1	2	2	2	2	2	2	1	2	2	1	0
137	8	1.72758	2	80	1	0	4	7	1	64	156	110	70	0	0	0	0	0	0	1	69	0	0	0	0	0	1	1	0	1	1	1	1	1	1	1	1	1	2	1	1	0	0
138	4	0	2	75	0	0	2	7	6	86	169	130	73	0	0	1	0	1	0	1	57	0	0	0	0	0	0	0	1	0	2	1	1	1	1	1	1	1	1	1	2	0	0
139	10	0	3	83	0	0	3	7	6	116	180	130	70	0	1	1	0	1	1	0	NA	1	0	1	0	1	1	1	20	6	26	1	2	2	2	2	2	2	1	2	2	0	1
140	7	4.19986	1	67	0	0	4	3	6	83	175	120	70	0	1	1	0	1	0	1	51	1	0	1	0	1	0	0	16	0	20	1	1	1	1	1	1	1	2	1	2	0	0
141	9	4.15606	3	84	1	0	2	8	1	96	152	100	60	0	1	0	0	1	0	0	NA	1	0	1	1	1	0	0	17	6	23	1	2	1	1	2	1	1	1	2	1	0	0
142	6	0.0410678	2	74	1	1	3	8	1	82	165	140	70	0	0	0	0	0	0	1	67	0	0	0	0	0	0	0	28	17	47	1	1	1	1	2	1	1	1	1	1	0	0
143	3	11.6797	2	74	0	0	4	4	6	94	172	136	78	0	1	0	0	1	0	1	66	0	0	0	0	0	0	0	6	0	6	1	1	1	1	1	1	1	2	1	2	0	0
144	9	1.83984	2	81	0	0	3	5	6	69	160	125	65	0	1	0	1	1	0	1	57	0	1	1	1	1	0	0	5	0	5	1	1	1	1	1	1	1	1	1	2	1	0
145	9	2.89117	2	59	1	0	2	8	1	61	157	91	58	0	0	0	0	1	1	1	54	1	0	1	0	1	0	0	7	7	14	1	1	1	1	2	1	1	1	1	1	0	1
146	9	4.67625	2	82	1	0	1	8	1	54	147	130	60	0	0	0	1	1	0	1	63	0	0	0	1	1	0	0	23	1	23	1	1	1	1	1	1	1	1	1	1	0	0
147	10	4.19713	2	82	0	1	2	7	1	69	148	110	70	0	0	0	0	1	1	1	73	0	0	0	0	0	0	0	8	3	16	1	1	1	1	1	1	1	1	1	1	0	0
148	6	16.8131	3	83	0	0	5	2	6	76	162	114	67	0	1	0	0	1	0	1	61	1	0	1	0	1	0	0	4	0	4	1	1	1	1	1	1	1	2	2	2	0	0
149	8	1.45927	2	66	0	0	3	7	6	109	152	124	70	1	1	1	0	0	1	0	NA	0	1	1	0	1	0	0	9	2	19	1	2	1	1	1	1	1	1	1	2	0	0
152	5	7.09925	1	71	0	1	3	7	6	85	168	100	60	0	1	0	0	0	0	1	35	0	1	1	1	1	0	0	17	5	21	1	1	1	1	1	1	1	1	1	2	0	0
153	6	0.758385	2	65	0	1	1	6	6	85	160	110	68	0	1	0	0	0	0	1	68	0	0	0	0	1	0	0	40	18	58	1	2	1	1	2	1	1	1	1	2	1	0
155	5	0	2	82	1	1	3	7	1	92	152	86	54	0	1	0	0	1	0	1	65	1	0	1	0	1	0	0	13	5	14	NA	1	1	1	1	1	1	1	1	1	0	0
156	2	0	3	83	1	0	2	7	6	76	156	140	75	0	1	1	0	0	0	0	NA	0	1	1	1	1	1	1	7	2	9	1	1	1	1	1	1	1	1	2	2	0	0
157	8	3.06366	3	84	1	0	2	8	1	58	154	133	87	0	1	1	0	1	0	1	NA	0	1	1	1	1	0	0	34	21	58	2	2	2	2	2	2	2	1	2	1	1	1
158	3	5.6564	2	54	0	0	5	8	2	94	176	136	71	0	1	1	0	0	0	1	46	1	0	1	1	1	0	0	0	2	6	1	1	1	1	1	1	1	2	1	3	0	0
159	4	0	2	65	0	0	4	6	6	88	175	126	80	0	1	1	0	0	0	1	65	0	0	0	1	0	0	0	3	1	5	1	1	1	1	1	1	1	2	1	2	0	0
160	8	11.1157	2	81	0	1	2	5	1	69	158	100	60	0	1	0	0	1	0	1	49	1	0	1	1	1	0	0	15	5	20	1	1	NA	1	1	1	1	1	1	1	1	0
161	5	0	2	72	1	0	2	7	6	85	151	132	78	0	1	1	0	0	0	1	48	1	0	1	1	0	1	1	2	0	2	1	1	1	1	1	1	1	1	1	2	0	0
162	1	5.34976	2	86	0	1	4	4	6	67	152	135	65	0	1	1	0	0	0	1	40	0	1	1	0	1	0	0	7	0	5	1	1	1	1	1	1	1	2	1	2	0	1
163	5	2.94319	3	83	1	0	2	6	1	55	156	133	58	0	1	0	0	0	0	1	55	1	0	1	1	1	0	0	19	8	28	2	1	1	2	2	2	2	1	2	1	0	0
165	7	0	4	91	1	1	3	6	1	72	148	140	77	0	1	0	0	0	0	1	69	0	0	0	1	1	1	1	25	2	18	2	2	2	1	2	2	2	1	2	1	1	1
166	4	2.10815	1	59	0	0	5	3	2	103	187	145	85	0	1	0	0	1	0	1	52	1	0	1	0	1	0	0	3	2	8	1	1	1	1	1	1	1	2	1	3	0	0
168	4	11.9343	4	86	1	0	1	8	6	65	150	130	75	1	1	0	0	0	0	1	65	1	0	1	0	0	1	1	21	6	26	1	2	2	1	1	2	1	1	2	2	1	0
169	9	7.04175	3	78	0	0	2	7	6	77	165	120	70	0	1	0	0	1	1	1	50	1	0	1	0	0	0	0	2	0	2	1	1	1	1	1	1	1	1	2	2	1	0
171	9	0.673511	3	72	1	0	1	8	1	113	154	140	80	0	1	0	0	1	0	1	56	0	0	0	1	1	0	0	26	11	28	1	1	1	1	2	1	1	1	2	1	0	0
172	3	3.4141	2	64	1	0	3	7	2	62	147	139	71	0	1	0	0	1	0	1	63	1	0	1	1	1	0	0	4	0	8	1	1	1	1	1	1	1	1	1	3	1	1
173	4	4.29843	3	80	0	0	3	7	6	83	177	110	71	1	0	1	0	1	0	1	56	0	0	0	0	1	0	0	6	0	6	1	1	1	1	1	1	1	1	2	2	0	1
174	11	6.60096	3	84	0	0	3	6	6	88	158	150	60	0	1	1	0	1	1	1	71	0	1	1	1	1	0	0	4	0	10	1	1	1	1	1	1	1	1	2	2	0	0
175	8	24.4244	2	83	1	0	2	6	6	61	151	143	71	0	1	1	0	1	1	1	67	0	1	1	0	1	0	0	4	0	3	1	1	1	1	1	1	1	1	1	2	0	0
176	1	4.0219	1	60	0	1	4	6	4	106	170	140	80	0	1	1	0	0	0	0	NA	1	0	1	1	1	0	0	10	2	15	1	1	1	1	1	1	1	2	1	3	0	0
178	4	0	3	63	1	0	3	3	4	68	155	110	70	0	0	0	0	1	0	1	58	0	0	0	0	1	0	0	27	7	33	1	1	1	1	1	1	1	1	2	3	0	0
179	6	8.10404	2	63	0	1	3	8	6	71	162	135	78	0	1	0	1	0	0	1	52	1	0	1	1	0	0	0	10	2	10	1	1	1	1	2	1	1	1	1	2	0	0
180	9	1.57974	2	57	0	0	3	6	2	74	169	120	75	0	1	0	1	0	0	1	60	1	0	1	1	1	0	0	22	20	53	1	2	2	2	2	2	1	1	1	3	0	0
183	8	0.476386	2	83	1	1	2	7	6	70	140	130	66	1	1	0	0	0	1	1	52	1	0	1	0	1	0	0	19	5	29	1	1	1	1	1	1	1	1	1	2	0	1
184	6	1.03491	1	78	0	0	3	6	6	84	135	151	80	0	1	0	0	1	0	1	66	1	0	1	0	1	0	0	9	6	14	1	1	1	1	1	1	1	1	1	2	1	0
185	9	2.6256	1	75	1	0	2	7	6	56	148	112	65	0	1	0	0	0	0	1	55	1	0	1	0	1	0	0	19	7	24	2	1	1	1	1	1	1	1	1	2	0	0
186	5	9.37714	2	60	1	0	4	3	2	73	158	150	86	0	1	0	0	0	0	1	70	1	0	1	0	0	0	0	15	6	18	1	1	1	1	2	1	1	2	1	3	0	0
187	8	8.63244	3	82	0	0	2	7	6	78	156	105	60	1	1	0	0	0	0	1	65	0	1	1	0	1	0	0	35	13	43	2	2	2	2	2	2	2	1	2	2	0	0
188	7	1.95756	3	84	1	0	2	8	1	83	146	190	80	0	1	1	0	1	0	0	68	1	0	1	1	1	0	0	32	19	60	2	2	2	1	2	2	2	1	2	1	1	0
189	7	29.0322	2	79	0	0	5	1	6	68	179	117	66	0	0	1	1	1	0	1	41	1	0	1	1	1	0	0	14	15	33	1	1	1	2	1	1	1	2	1	2	1	0
191	3	7.7399	2	67	0	0	4	8	6	64	166	137	85	0	1	0	0	0	0	1	64	0	1	1	0	1	0	0	0	0	1	1	1	1	1	1	1	1	2	1	2	0	0
193	8	5.48392	2	78	1	0	2	8	1	78	148	130	78	1	1	1	0	1	0	0	NA	0	1	1	1	1	0	0	34	24	48	2	2	2	NA	2	NA	2	1	1	1	1	0
194	4	16	2	51	0	0	3	6	6	122	176	124	80	0	1	1	1	1	0	1	30	1	0	1	1	1	1	1	19	5	30	1	1	1	1	2	1	1	1	1	2	NA	0
196	4	0.0821355	3	56	1	0	2	7	1	146	169	189	97	0	1	1	0	0	0	1	65	0	1	1	1	1	1	1	36	16	63	1	2	1	1	2	2	1	1	2	1	1	1
197	6	0	3	77	1	0	3	7	6	66	148	117	64	1	0	1	0	1	0	1	NA	0	0	0	0	1	1	1	23	11	44	1	2	1	1	1	1	1	1	2	2	1	1
198	8	1.28131	3	91	1	0	1	8	1	97	147	145	70	0	1	0	0	1	0	1	78	0	0	0	0	1	0	0	37	23	61	1	2	2	1	2	2	2	1	2	1	1	1
199	10	2.22861	2	69	0	0	3	8	6	100	172	130	55	0	1	1	1	0	0	1	66	0	1	1	1	1	1	1	22	13	31	1	2	1	1	2	2	1	1	1	2	1	1
201	5	0	3	70	0	0	2	4	6	82	162	120	60	0	1	1	1	0	0	1	74	0	0	0	1	1	1	1	24	8	33	1	1	1	1	2	1	1	1	2	2	1	1
202	1	0	2	64	0	0	5	1	2	103	181	128	75	0	1	0	0	1	0	1	48	0	1	1	1	1	0	0	2	1	5	1	1	1	1	1	1	1	2	1	3	0	0
203	5	4.39973	2	77	1	0	3	7	6	66	163	102	66	0	1	0	0	1	1	1	49	0	0	0	1	1	0	0	21	6	26	1	2	1	1	1	1	1	1	1	2	1	0
204	5	0.0465435	2	81	0	0	1	7	6	92	164	112	63	0	1	0	0	1	0	1	66	1	0	1	1	1	0	0	8	0	3	1	1	1	1	1	1	1	1	1	2	0	1
205	7	6.81177	2	72	0	0	3	6	2	90	169	130	80	0	1	1	1	0	1	1	65	0	0	0	1	1	0	0	20	11	33	2	2	1	2	1	1	2	1	1	3	1	0
207	7	9.57153	2	86	0	0	3	8	1	67	163	124	80	0	0	1	0	1	0	0	NA	1	0	1	0	1	1	1	5	2	8	1	1	1	1	1	1	1	1	1	1	0	0
208	5	35.989	3	87	1	0	2	8	1	50	148	100	65	0	0	0	0	1	0	1	59	0	0	0	1	0	0	0	19	6	23	2	1	1	2	2	2	2	1	2	1	1	0
209	NA	0.0164271	2	47	0	0	3	7	2	68	161	167	64	0	0	0	0	0	0	0	NA	1	0	1	0	0	0	0	9	9	25	1	1	1	1	1	1	1	1	1	3	0	1
212	8	0.520192	3	79	1	1	3	8	6	76	154	110	57	0	1	0	0	0	1	1	35	1	0	1	1	1	0	0	13	2	16	1	1	1	1	1	1	1	1	2	2	1	0
214	7	13.076	2	81	1	0	2	8	1	74	160	120	80	0	1	1	1	0	0	0	52	1	0	1	1	1	0	0	16	9	21	1	1	1	1	1	2	1	1	1	1	0	1
215	6	0	3	48	1	0	3	7	1	95	160	140	90	0	1	0	0	0	0	1	66	1	0	1	1	1	0	0	23	11	36	1	1	1	1	2	1	1	1	2	1	0	0
216	3	0.120465	2	83	1	0	2	7	6	75	155	111	71	0	1	0	0	1	0	1	NA	1	0	1	0	1	0	0	21	13	40	1	1	1	1	2	1	1	1	1	2	0	0
217	4	7.97262	2	73	0	1	3	5	6	85	169	135	68	0	1	0	1	0	0	1	44	0	1	1	1	1	0	0	5	2	7	1	1	1	1	1	1	1	1	1	2	0	0
219	12	0.594114	3	91	1	0	1	7	1	83	150	135	80	0	1	0	0	1	1	1	64	0	0	0	0	1	0	0	2	5	11	1	2	1	1	2	1	1	1	2	1	1	1
220	6	3.02806	2	90	1	1	2	7	1	45	159	142	68	0	1	1	1	0	0	1	80	0	0	0	1	1	0	0	13	16	33	1	1	1	1	2	1	1	1	1	1	1	1
221	4	1.3306	2	83	0	0	1	7	6	66	155	140	80	0	1	0	1	1	0	1	43	1	0	1	0	1	0	0	10	1	9	1	1	1	1	1	1	1	1	1	2	0	0
222	6	0	2	66	1	1	3	6	1	80	158	90	60	0	0	1	1	0	0	1	63	0	0	0	1	1	0	0	11	8	22	1	2	1	1	2	1	1	1	1	1	1	0
223	5	4.16153	2	70	1	0	2	7	1	50	151	125	76	0	1	0	0	0	0	1	64	1	0	1	1	1	0	0	24	10	37	1	2	1	2	2	2	2	1	1	1	0	0
224	10	0.410678	2	86	0	0	3	5	6	80	170	141	76	1	1	0	0	1	1	1	82	1	0	1	0	1	0	0	26	4	38	1	1	1	1	NA	1	1	1	1	2	1	0
227	3	2.99795	2	73	1	0	2	8	1	87	148	133	75	0	1	0	0	0	0	1	69	1	0	1	0	1	0	0	21	2	23	1	1	1	1	1	1	1	1	1	1	0	0
228	5	0.0410678	2	80	1	1	1	8	1	72	155	140	83	0	1	1	0	1	0	1	58	1	0	1	0	0	1	1	2	7	24	1	1	1	1	1	1	1	1	1	1	0	0
229	3	31.0527	2	76	0	0	3	6	6	67	159	138	65	0	0	0	0	0	0	1	45	1	0	1	0	1	0	0	10	5	13	1	1	1	1	1	1	1	1	1	2	0	0
230	7	1.76044	3	71	0	0	1	8	6	104	169	152	80	0	1	1	1	1	0	1	61	1	0	1	0	1	0	0	23	10	44	1	1	1	1	1	1	1	1	2	2	1	1
231	5	1.14716	2	80	0	0	3	7	6	50	154	101	57	1	0	0	1	1	0	1	48	1	0	1	1	1	0	0	5	0	9	1	1	1	1	1	1	1	1	1	2	1	0
232	15	4.15606	2	83	0	1	3	6	6	76	162	110	70	0	1	1	1	1	0	1	61	0	0	0	1	1	0	0	22	5	17	1	2	1	1	1	1	1	1	1	2	0	0
233	4	6.56263	3	86	1	0	3	8	1	50	156	140	61	0	1	0	0	1	0	0	NA	0	0	0	0	1	0	0	29	7	44	1	2	2	2	2	2	2	1	2	1	0	0
234	5	5.78508	2	86	0	0	2	7	6	102	171	150	80	1	1	1	0	1	0	1	68	0	1	1	0	1	1	1	9	2	12	1	1	1	1	1	1	1	1	1	2	1	0
235	7	0.999316	2	71	0	1	3	7	6	122	171	148	75	0	1	0	0	0	0	1	55	0	1	1	0	1	0	0	19	4	24	1	1	1	1	1	1	1	1	1	2	0	0
236	4	0.279261	2	68	0	0	4	3	6	77	180	115	65	0	1	0	0	1	0	1	38	1	0	1	1	1	0	0	0	0	0	1	1	1	1	1	1	1	2	1	2	1	0
237	7	13.0294	1	60	1	0	4	7	1	81	158	114	84	0	0	1	0	1	0	1	63	0	0	0	0	1	1	1	23	18	47	1	2	2	1	2	2	1	2	1	1	1	0
239	7	44.0246	1	52	1	0	3	7	1	63	165	120	80	0	1	0	0	0	0	0	NA	1	0	1	0	1	0	0	17	2	18	1	1	1	1	1	1	1	1	1	1	0	0
240	1	0	2	59	0	0	5	1	2	128	177	130	70	0	1	1	0	0	0	1	73	0	1	1	1	1	0	0	6	6	18	1	1	1	1	1	1	1	2	1	3	0	0
241	8	12.7337	2	77	0	0	3	3	6	56	156	135	55	1	1	1	0	1	1	1	69	1	0	1	0	1	0	0	4	0	3	1	1	1	1	1	1	1	1	1	2	1	1
242	NA	0.339493	2	52	0	0	4	3	2	80	183	110	80	0	0	0	0	0	0	1	40	0	0	0	1	1	0	0	16	4	24	1	1	1	1	1	1	1	2	1	3	1	0
243	8	3.68515	2	70	1	0	2	7	1	93	156	140	70	0	1	0	1	0	0	1	50	1	0	1	1	0	0	0	15	5	19	1	1	1	1	1	1	1	1	1	1	1	0
244	6	4.11499	2	78	1	0	2	8	1	72	146	116	66	0	1	1	0	1	0	1	63	0	1	1	1	1	0	0	22	4	24	1	2	1	1	2	1	1	1	1	1	1	0
245	8	5.22108	2	86	1	0	3	8	1	63	149	150	60	0	1	1	1	0	0	1	76	0	1	1	1	1	1	1	31	8	35	1	2	1	1	2	1	1	1	1	1	1	0
246	16	4.37235	2	78	1	0	1	7	1	74	155	105	60	0	1	1	0	0	0	1	67	1	0	1	0	0	1	1	37	7	36	1	2	1	1	2	2	1	1	1	1	0	0
247	8	7.38672	2	76	0	0	3	7	6	107	163	130	80	0	1	0	0	0	0	1	57	0	1	1	0	1	1	1	21	1	21	1	2	1	1	1	1	1	1	1	2	0	0
248	10	5.53593	1	73	1	0	3	8	1	60	155	100	60	0	0	0	0	1	0	1	55	1	0	1	1	1	0	0	19	3	19	1	2	1	1	2	2	1	1	1	1	1	0
249	13	0.334018	2	72	0	0	3	4	6	89	179	98	60	0	0	0	0	1	0	1	59	0	0	0	1	1	0	0	16	10	30	2	1	1	1	1	1	1	1	1	2	0	0
250	5	4.42163	1	62	0	0	3	5	6	66	167	120	70	0	1	0	1	0	0	1	25	0	0	0	1	1	0	0	12	6	24	1	1	1	1	1	1	1	1	1	2	1	0
252	7	5.4976	2	64	0	0	3	5	2	99	164	110	70	0	1	0	0	1	0	1	80	0	1	1	1	1	0	0	2	0	9	1	1	1	1	1	1	1	1	1	3	1	0
253	8	0.172485	2	85	0	0	3	5	6	75	169	130	80	0	0	0	0	0	1	1	62	1	0	1	0	1	0	0	6	0	5	1	1	1	1	1	1	1	1	1	2	0	0
254	12	13.0185	2	75	1	0	2	7	1	87	154	130	80	0	1	1	1	0	0	1	57	1	0	1	1	0	1	1	23	12	34	1	2	1	2	2	2	1	1	1	1	0	1
255	8	0	2	66	0	0	3	8	6	97	180	110	70	0	1	0	0	1	0	1	48	1	0	1	1	1	0	0	6	2	8	1	1	1	1	1	1	1	1	1	2	0	0
256	10	0.66256	2	80	0	0	1	6	1	86	172	100	60	0	1	0	1	1	1	1	59	1	0	1	1	1	0	0	18	11	37	1	1	1	NA	1	1	1	1	1	1	1	0
258	15	6.987	2	87	1	0	3	8	1	66	149	130	70	0	1	0	0	1	1	1	55	0	0	0	0	1	1	1	32	10	40	1	2	1	2	2	2	2	1	1	1	0	0
260	8	0.11499	3	73	1	0	3	8	1	63	158	115	75	0	0	0	0	1	0	0	NA	1	0	1	1	1	0	0	14	7	18	1	1	1	1	1	1	1	1	2	1	1	0
261	7	1.50308	2	75	1	0	3	7	1	78	154	148	95	0	1	0	0	0	0	1	64	0	0	0	0	1	0	0	10	0	8	1	1	1	1	1	1	1	1	1	1	0	0
262	5	1.67009	2	51	0	0	3	6	2	83	165	130	86	0	1	0	0	0	0	1	64	1	0	1	0	1	0	0	19	11	24	1	1	1	1	1	1	1	1	1	3	1	1
263	10	4.25736	1	68	0	0	3	5	6	106	180	110	70	1	1	1	0	1	0	0	NA	0	1	1	1	0	0	0	17	0	22	1	1	1	1	1	1	1	1	1	2	1	1
264	1	0.019165	3	51	0	0	3	4	3	89	184	90	60	0	0	0	0	1	0	1	40	1	0	1	1	1	0	0	4	5	10	1	1	1	1	1	1	1	1	2	3	1	0
265	7	7.01164	2	82	1	1	3	7	1	68	156	140	70	0	1	0	1	0	0	1	94	1	0	1	0	1	1	1	24	11	35	1	2	1	1	2	1	1	1	1	1	0	0
266	6	4.564	2	79	1	0	2	8	1	69	149	92	50	0	1	0	1	1	0	1	72	1	0	1	1	1	0	0	36	14	48	2	2	2	1	2	2	2	1	1	1	0	0
269	9	9.29774	2	85	1	1	3	7	6	73	151	120	60	0	1	0	0	0	1	1	60	0	1	1	0	0	0	0	8	4	13	1	1	1	1	1	1	1	1	1	2	0	0
270	12	6.59001	2	68	1	0	3	8	6	64	156	130	65	0	1	0	0	0	0	1	60	1	0	1	1	1	0	0	9	6	15	1	1	1	1	1	1	1	1	1	2	1	0
271	14	1.51677	2	80	1	0	3	8	6	80	148	100	60	1	1	1	0	1	1	1	73	0	1	1	1	1	0	0	35	21	71	2	2	2	1	2	2	2	1	1	2	1	1
272	7	4.65982	2	88	1	1	2	8	6	78	151	140	60	1	1	0	1	1	0	0	NA	0	0	0	0	1	1	1	33	3	33	1	2	1	1	2	1	1	1	1	2	0	0
273	7	5.38261	2	85	1	1	3	8	6	64	146	130	75	1	1	0	0	1	0	1	72	0	1	1	0	0	1	1	7	0	9	1	1	1	1	1	1	1	1	1	2	0	1
274	8	3.41136	2	68	0	0	4	3	6	103	165	126	60	0	1	1	1	0	0	1	50	0	1	1	1	1	1	1	5	1	4	1	1	1	1	1	1	1	2	1	2	0	0
275	12	6.65024	4	90	1	0	1	8	1	66	154	110	70	0	1	0	0	1	0	0	NA	0	1	1	1	1	0	0	38	22	67	2	2	2	2	2	2	2	1	2	1	1	0
277	11	8.7091	2	61	1	0	4	7	1	66	159	120	80	0	0	0	0	1	0	0	NA	0	0	0	1	1	0	0	2	0	2	1	1	1	1	1	1	1	2	1	1	0	0
278	7	0.514716	2	76	1	0	3	8	1	67	149	124	72	1	1	0	0	0	0	1	65	1	0	1	1	1	1	1	15	13	34	1	1	1	1	1	1	1	1	1	1	1	0
279	6	3.54004	2	70	0	0	4	3	6	95	175	120	78	0	1	0	0	1	0	1	45	1	0	1	1	1	1	1	7	1	6	1	1	1	1	1	1	1	2	1	2	0	0
280	8	5.59617	2	90	0	0	3	7	6	83	158	130	62	0	1	1	1	1	1	0	65	0	0	0	0	1	1	1	32	3	31	2	2	2	1	2	2	2	1	1	2	1	0
282	6	3.38672	2	85	1	0	2	8	1	85	154	130	80	0	1	1	0	1	1	1	79	1	0	1	1	1	0	0	13	2	15	1	1	1	1	2	1	1	1	1	1	0	0
284	8	0.0410678	2	89	1	0	1	8	1	65	156	133	65	0	1	0	0	1	1	0	NA	1	0	1	1	1	0	0	21	4	28	2	2	2	1	2	1	2	1	1	1	1	0
286	9	0	2	78	0	0	3	7	6	79	165	120	60	0	1	1	1	0	0	1	65	0	0	0	0	0	1	1	23	12	41	1	1	1	1	1	1	1	1	1	2	1	0
289	6	8.90349	2	80	1	1	3	7	6	77	156	110	70	1	1	1	0	1	0	1	70	0	1	1	1	1	0	0	5	1	14	1	1	1	1	2	1	1	1	1	2	0	0
290	4	0	3	63	0	0	4	3	6	131	173	120	70	0	1	1	0	0	0	0	NA	1	0	1	1	1	0	0	18	2	17	1	1	1	1	1	1	1	2	2	2	0	0
291	7	0	2	80	0	0	4	3	6	85	170	131	80	0	1	0	1	1	0	0	NA	1	0	1	1	1	1	1	11	2	14	1	1	1	1	1	1	1	2	1	2	1	0
292	4	0.750171	3	89	1	0	3	8	1	70	148	120	72	0	0	0	0	1	0	0	NA	0	1	1	1	1	1	1	25	17	51	2	2	2	2	2	2	2	1	2	1	1	0
